# Supplementary material for: Evaluation of Plant-Guided Strategies Against Clinical Multidrug-Resistant Pathogens: Preliminary Phytochemical Screening, Antioxidant Capacity, and Antibacterial/Antibiofilm Activity of Rosa canina and Colchicum autumnale Extracts
Source: Antibiotics (Basel). 2026 May 18;15(5):508. doi: 10.3390/antibiotics15050508 (PMC13203422; doi:10.3390/antibiotics15050508)
Supplement: Supplementary file 1 [file antibiotics-15-00508-s001.zip]

Archive with 6 entries (6 files):
- S1.pdf
- S6.pdf
- S5.pdf
- S4.pdf
- S3.pdf
- S2.pdf
